# Supplementary material for: Kinome-Wide Screening Identifies FAK as a Novel Post-Translational Regulator of PD-L1 Stability and Immune Evasion in Triple-Negative Breast Cancer
Source: Int J Mol Sci. 2025 Oct 17;26(20):10108. doi: 10.3390/ijms262010108 (PMC12562877; doi:10.3390/ijms262010108)
Supplement: Supplementary file 1 [file ijms-26-10108-s001.zip]

Archive with 1 entries (1 files):
- ijms-3825202-supplementary.pdf
